# Supplementary material for: Parental Perception of the Oral Health-Related Quality of Life of Children and Adolescents with Autism Spectrum Disorder (ASD)
Source: Int J Environ Res Public Health. 2023 Jan 9;20(2):1151. doi: 10.3390/ijerph20021151 (PMC9859466; doi:10.3390/ijerph20021151)
Supplement: Supplementary file 1 [file ijerph-20-01151-s001.zip]

Archive with 1 entries (1 files):
- ijerph-2082582-supplementary.pdf
